# Supplementary material for: Phytochemical Characterization and Biological Activities of Essential Oil from Satureja montana L., a Medicinal Plant Grown under the Influence of Fertilization and Planting Dates
Source: Biology (Basel). 2024 May 8;13(5):328. doi: 10.3390/biology13050328 (PMC11118672; doi:10.3390/biology13050328)
Supplement: Supplementary file 1 [file biology-13-00328-s001.zip]

Archive with 1 entries (1 files):
- biology-2987233-supplementary.pdf
